# Supplementary material for: Response of Thymus lotocephalus In Vitro Cultures to Drought Stress and Role of Green Extracts in Cosmetics
Source: Antioxidants (Basel). 2022 Jul 28;11(8):1475. doi: 10.3390/antiox11081475 (PMC9404771; doi:10.3390/antiox11081475)
Supplement: Supplementary file 1 [file antioxidants-11-01475-s001.zip]

Archive with 1 entries (1 files):
- antioxidants-1821846-supplementary.pdf
